# Supplementary material for: Sem1 links proteasome stability and specificity to multicellular development
Source: PLoS Genet. 2018 Feb 5;14(2):e1007141. doi: 10.1371/journal.pgen.1007141 (PMC5821377; doi:10.1371/journal.pgen.1007141)
Supplement: S1 Table — (XLSX) [file pgen.1007141.s008.xlsx]

## Sheet: Table S1
List of protein used in figure 52: 19S RP-GFP
					log2 intisity						MS/MS Counts					Peptidies id
Protein IDs	Standard name	OE-GFP (Control)	Rpn10-GFP	Rpn11-GFP	Rpn3-GFP	Rpn5-GFP	Sem1-GFP	OE-GFP (Control)	Rpn10-GFP	Rpn11-GFP	Rpn3-GFP	Rpn5-GFP	Sem1-GFP	OE-GFP (Control)	Rpn10-GFP	Rpn11-GFP	Rpn3-GFP	Rpn5-GFP	Sem1-GFP	Protein IDs	Area
AN1700	Rpn2	1	30.8147	30.5757	30.5907	30.3833	30.6028	0	210	395	511	420	483	0	40	57	56	61	65	AN1700
AN10020	Rpn1	1	30.3295	30.2514	30.2994	30.2887	30.6088	1	215	356	486	412	455	1	32	45	48	49	48	AN10020
AN4236	Rpt5	1	29.7884	30.0686	30.0487	29.9373	30.1484	0	147	264	378	277	325	0	23	29	32	28	30	AN4236
AN2904	Rpt3	1	29.6885	29.5795	29.4855	29.4918	29.8667	0	97	233	303	270	308	1	20	23	25	27	25	AN2904
AN6988	Rpt6	1	30.2623	29.9859	30.1092	29.8177	29.9701	2	140	241	364	263	290	1	21	24	24	23	26	AN6988
AN10337	Rpn3	1	28.9246	29.0454	30.9409	28.9506	30.6289	0	77	143	363	148	288	0	15	17	22	17	20	AN10337
AN4775	Rpn5	1	29.3761	29.9512	29.9232	31.3558	30.1535	0	118	201	259	436	236	0	22	26	23	28	26	AN4775
AN2213	Rpt2	1	29.7668	29.6666	29.6438	29.5538	29.7221	0	86	180	245	193	236	0	21	26	26	26	27	AN2213
AN2917	Rpt1	1	29.8034	29.9517	29.8646	29.7487	30.2555	1	140	193	237	198	227	1	25	30	31	31	32	AN2917
AN5121	Rpn8	20.5747	30.0894	30.0422	30.0556	31.333	30.3222	2	106	171	235	328	223	2	17	21	21	21	21	AN5121
AN1922	Rpn7	1	29.1717	29.2328	28.9532	30.1036	29.3002	1	78	176	244	268	217	1	15	24	22	24	24	AN1922	1
AN10519	Rpn6	1	28.6912	29.0522	29.0768	30.2148	29.2208	0	97	146	178	250	185	0	17	23	21	23	25	AN10519
AN3716	Rpn9	1	28.4453	29.3083	29.2133	30.6038	29.5315	0	61	126	180	289	175	0	14	21	18	24	21	AN3716
AN5747	Rpt4	1	29.3845	29.3759	29.2873	29.4413	29.4775	0	76	138	180	140	174	1	17	18	21	19	21	AN5747
AN0434	Csn12	1	1	1	1	1	28.3179	0	0	0	0	0	138	0	0	0	0	0	27	AN0434
AN4492	Rpn11	1	28.5822	30.5466	28.5335	28.4436	28.8279	0	61	281	131	125	134	0	13	18	16	16	16	AN4492
AN5774	Ecm29	1	28.2267	27.2582	27.1155	27.2986	26.6421	0	129	134	195	161	131	0	54	63	65	72	57	AN5774
AN5337	Tph1	1	1	1	1	1	27.6115	0	0	0	0	0	127	0	0	0	0	0	29	AN5337
AN3019	Rpn12	1	27.77	27.756	27.643	27.7125	28.428	1	39	69	70	65	117	1	11	16	17	16	17	AN3019
AN7031	Thp3	1	1	1	1	1	28.0609	0	0	0	0	0	107	0	0	0	0	0	27	AN7031
AN1167	Rpn13	20.8742	28.1713	28.2954	28.7167	27.9147	28.5458	2	43	70	88	76	86	2	10	14	15	15	16	AN1167
AN7726	Sac3	1	1	1	1	1	27.0187	0	0	0	0	0	77	0	0	0	0	0	20	AN7726
AN2234	HypoP1	1	24.5599	25.1945	25.1718	25.2039	25.6573	0	10	34	45	46	68	0	7	18	16	20	23	AN2234
AN1209	Nas6	1	24.8858	25.5056	24.5797	24.0364	25.4357	1	10	25	27	15	48	1	6	10	9	7	12	AN1209
AN4931	HypoP2	1	1	1	1	1	25.3236	0	0	0	0	0	45	0	0	0	0	0	12	AN4931
AN0927	Uch2	1	24.2365	24.4398	25.1811	24.4761	24.6517	0	13	20	31	16	21	0	7	10	9	9	9	AN0927
AN1182	BenA	20.0105	23.3099	23.5979	24.2019	24.0513	22.6677	2	12	24	41	28	19	2	8	12	15	14	11	AN1182
AN1523;AN10626	alpha subunit of mt1F10 ATP synthase	1	24.0069	24.4178	24.4035	23.6187	23.958	1	18	27	34	20	19	1	11	12	15	10	11	AN1523;AN10626	2
AN6542	ActA	20.2424	24.2105	24.2784	24.1847	24.3393	23.2825	2	14	28	35	28	18	2	6	11	12	12	7	AN6542
AN5790	Idh1	1	24.3035	23.5001	24.1027	23.4649	23.1452	0	11	20	38	24	18	0	7	11	13	11	7	AN5790
AN7579	Rpn10	1	31.0933	25.3197	24.5899	24.1316	24.6945	0	153	20	18	11	16	0	12	10	7	6	9	AN7579
AN4087	Rps3 (40S)	1	24.6498	23.8053	24.6336	23.0612	23.8072	0	10	12	21	12	11	0	6	7	8	7	6	AN4087
AN5441	Rps18B (40S)	21.9004	23.4659	22.5177	23.1173	22.459	23.0995	4	8	9	10	7	8	2	4	3	5	3	5	AN5441
AN8269	Hsp90	1	21.0803	21.424	21.9526	20.4343	20.8023	0	5	15	17	10	7	0	5	5	7	4	4	AN8269
AN7903	Cem1	1	19.4389	23.1005	24.0238	21.0517	20.154	0	3	38	65	10	7	0	3	22	29	8	6	AN7903
AN1639	Txl1	1	25.1507	21.6695	22.1646	20.5708	21.4473	0	20	7	9	3	7	0	6	5	6	3	3	AN1639
AN4794	Rps4B	1	21.6137	20.358	1	19.7809	21.0074	0	6	2	0	3	5	0	5	2	0	3	5	AN4794
AN4443	Met6	1	20.624	1	20.0245	20.1793	19.105	0	3	1	6	7	3	0	3	1	3	6	2	AN4443	3
AN4872;AN2000	Ubi1,Ubi4	1	24.7141	21.9814	22.5272	21.8631	20.393	0	6	4	7	3	3	0	2	2	3	2	2	AN4872;AN2000
AN5793	alpha 7 of 20S	1	19.7762	20.2036	19.8011	19.1141	1	0	2	8	4	2	1	0	2	5	3	2	1	AN5793
AN3223	Pfk1	1	1	20.1523	21.8684	21.6572	1	0	1	4	18	11	1	0	1	3	8	9	1	AN3223
Three areas are visible:
(1) up to Rpn13, where both the intensity and MS/MS counts are on the higher end of the respective bars
(2) from Sac3 to Rps18B, where the intensity is still high but MS/MS counts drop to up to 100
(3) where the intensity is in the middle range and the MS/MS counts are at values around 20.
Note that no significant differences in intensities of the proteins identified within the different samples are seen in area 1 and 2.
Proteins in area 3 were considered identified only when both criteria were fulfilled: LFQ intensity was higher than 22 and MS/MS counts was higher than 4.
The proteins are marked in yellow (LFQ>22, MS/MS counts >4)

## Sheet: according  to protein name
					log2 intisity						MS/MS Counts					Peptidies id
Protein IDs	Standard name	OE-GFP (Control)	Rpn10-GFP	Rpn11-GFP	Rpn3-GFP	Rpn5-GFP	Sem1-GFP	OE-GFP (Control)	Rpn10-GFP	Rpn11-GFP	Rpn3-GFP	Rpn5-GFP	Sem1-GFP	OE-GFP (Control)	Rpn10-GFP	Rpn11-GFP	Rpn3-GFP	Rpn5-GFP	Sem1-GFP	Protein IDs	Area
AN10337	Rpn3	1	28.9246	29.0454	30.9409	28.9506	30.6289	0	77	143	363	148	288	0	15	17	22	17	20	AN10337	1
AN4775	Rpn5	1	29.3761	29.9512	29.9232	31.3558	30.1535	0	118	201	259	436	236	0	22	26	23	28	26	AN4775	1
AN10519	Rpn6	1	28.6912	29.0522	29.0768	30.2148	29.2208	0	97	146	178	250	185	0	17	23	21	23	25	AN10519	1
AN1922	Rpn7	1	29.1717	29.2328	28.9532	30.1036	29.3002	1	78	176	244	268	217	1	15	24	22	24	24	AN1922	1
AN5121	Rpn8	20.5747	30.0894	30.0422	30.0556	31.333	30.3222	2	106	171	235	328	223	2	17	21	21	21	21	AN5121	1
AN3716	Rpn9	1	28.4453	29.3083	29.2133	30.6038	29.5315	0	61	126	180	289	175	0	14	21	18	24	21	AN3716	1
AN4492	Rpn11	1	28.5822	30.5466	28.5335	28.4436	28.8279	0	61	281	131	125	134	0	13	18	16	16	16	AN4492	1
AN3019	Rpn12	1	27.77	27.756	27.643	27.7125	28.428	1	39	69	70	65	117	1	11	16	17	16	17	AN3019	1
AN10020	Rpn1	1	30.3295	30.2514	30.2994	30.2887	30.6088	1	215	356	486	412	455	1	32	45	48	49	48	AN10020	1
AN1700	Rpn2	1	30.8147	30.5757	30.5907	30.3833	30.6028	0	210	395	511	420	483	0	40	57	56	61	65	AN1700	1
AN7579	Rpn10	1	31.0933	25.3197	24.5899	24.1316	24.6945	0	153	20	18	11	16	0	12	10	7	6	9	AN7579	2
AN1167	Rpn13	20.8742	28.1713	28.2954	28.7167	27.9147	28.5458	2	43	70	88	76	86	2	10	14	15	15	16	AN1167	1
AN2917	Rpt1	1	29.8034	29.9517	29.8646	29.7487	30.2555	1	140	193	237	198	227	1	25	30	31	31	32	AN2917	1
AN2213	Rpt2	1	29.7668	29.6666	29.6438	29.5538	29.7221	0	86	180	245	193	236	0	21	26	26	26	27	AN2213	1
AN2904	Rpt3	1	29.6885	29.5795	29.4855	29.4918	29.8667	0	97	233	303	270	308	1	20	23	25	27	25	AN2904	1
AN5747	Rpt4	1	29.3845	29.3759	29.2873	29.4413	29.4775	0	76	138	180	140	174	1	17	18	21	19	21	AN5747	1
AN4236	Rpt5	1	29.7884	30.0686	30.0487	29.9373	30.1484	0	147	264	378	277	325	0	23	29	32	28	30	AN4236	1
AN6988	Rpt6	1	30.2623	29.9859	30.1092	29.8177	29.9701	2	140	241	364	263	290	1	21	24	24	23	26	AN6988	1
AN5774	Ecm29	1	28.2267	27.2582	27.1155	27.2986	26.6421	0	129	134	195	161	131	0	54	63	65	72	57	AN5774	1
AN5790	Idh1	1	24.3035	23.5001	24.1027	23.4649	23.1452	0	11	20	38	24	18	0	7	11	13	11	7	AN5790	2
AN1523;AN10626	alpha subunit of mt1F10 ATP synthase	1	24.0069	24.4178	24.4035	23.6187	23.958	1	18	27	34	20	19	1	11	12	15	10	11	AN1523;AN10626	2
AN1209	Nas6	1	24.8858	25.5056	24.5797	24.0364	25.4357	1	10	25	27	15	48	1	6	10	9	7	12	AN1209	2
AN0927	Uch2	1	24.2365	24.4398	25.1811	24.4761	24.6517	0	13	20	31	16	21	0	7	10	9	9	9	AN0927	2
AN8269	Hsp90	1	21.0803	21.424	21.9526	20.4343	20.8023	0	5	15	17	10	7	0	5	5	7	4	4	AN8269	2
AN4087	Rps3 (40S)	1	24.6498	23.8053	24.6336	23.0612	23.8072	0	10	12	21	12	11	0	6	7	8	7	6	AN4087	2
AN5441	Rps18B (40S)	21.9004	23.4659	22.5177	23.1173	22.459	23.0995	4	8	9	10	7	8	2	4	3	5	3	5	AN5441	2
AN4794	Rps4B	1	21.6137	20.358	1	19.7809	21.0074	0	6	2	0	3	5	0	5	2	0	3	5	AN4794	3
AN5337	Tph1	1	1	1	1	1	27.6115	0	0	0	0	0	127	0	0	0	0	0	29	AN5337	1
AN7726	Sac3	1	1	1	1	1	27.0187	0	0	0	0	0	77	0	0	0	0	0	20	AN7726	2
AN7031	Thp3	1	1	1	1	1	28.0609	0	0	0	0	0	107	0	0	0	0	0	27	AN7031	1
AN0434	Csn12	1	1	1	1	1	28.3179	0	0	0	0	0	138	0	0	0	0	0	27	AN0434	1
AN4931	HypoP2	1	1	1	1	1	25.3236	0	0	0	0	0	45	0	0	0	0	0	12	AN4931	2
AN6542	ActA	20.2424	24.2105	24.2784	24.1847	24.3393	23.2825	2	14	28	35	28	18	2	6	11	12	12	7	AN6542	2
AN1182	BenA	20.0105	23.3099	23.5979	24.2019	24.0513	22.6677	2	12	24	41	28	19	2	8	12	15	14	11	AN1182	2
AN2234	HypoP1	1	24.5599	25.1945	25.1718	25.2039	25.6573	0	10	34	45	46	68	0	7	18	16	20	23	AN2234	2
AN3223	Pfk1	1	1	20.1523	21.8684	21.6572	1	0	1	4	18	11	1	0	1	3	8	9	1	AN3223	3
AN4443	Met6	1	20.624	1	20.0245	20.1793	19.105	0	3	1	6	7	3	0	3	1	3	6	2	AN4443	3
AN4872;AN2000	Ubi1,Ubi4	1	24.7141	21.9814	22.5272	21.8631	20.393	0	6	4	7	3	3	0	2	2	3	2	2	AN4872;AN2000	3
AN5793	alpha 7 of 20S	1	19.7762	20.2036	19.8011	19.1141	1	0	2	8	4	2	1	0	2	5	3	2	1	AN5793	3
AN7903	Cem1	1	19.4389	23.1005	24.0238	21.0517	20.154	0	3	38	65	10	7	0	3	22	29	8	6	AN7903	3
AN1639	Txl1	1	25.1507	21.6695	22.1646	20.5708	21.4473	0	20	7	9	3	7	0	6	5	6	3	3	AN1639	3
Three areas are visible:
(1) where both the intensity and MS/MS counts are on the higher end of the respective bars
(2) where the intensity is still high but MS/MS counts drop to up to 100
(3) where the intensity is in the middle range and the MS/MS counts are at values around 20.
Note that no significant differences in intensities of the proteins identified within the different samples are seen in area 1 and 2.
Proteins in area 3 were considered identified only when both criteria were fulfilled: LFQ intensity was higher than 22 and MS/MS counts was higher than 4.
The proteins are marked in yellow (LFQ>22, MS/MS counts >4)
