# Supplementary material for: Sem1 links proteasome stability and specificity to multicellular development
Source: PLoS Genet. 2018 Feb 5;14(2):e1007141. doi: 10.1371/journal.pgen.1007141 (PMC5821377; doi:10.1371/journal.pgen.1007141)
Supplement: S2 Table — (XLSX) [file pgen.1007141.s009.xlsx]

## Sheet: Table S2
			log2 intisity					MS/MS Counts					Peptidies id
Protein IDs	Standard name	OE-GFP (Control)	Rpn10-GFP::Δsem1	Rpn11-GFP:::Δsem1	Rpn3-GFP::Δsem1	Rpn5-GFP::Δsem1	OE-GFP (Control)	Rpn10-GFP::Δsem1	Rpn11-GFP::Δsem1	Rpn3-GFP::Δsem1	Rpn5-GFP::Δsem1	OE-GFP (Control)	Rpn10-GFP::Δsem1	Rpn11-GFP::Δsem1	Rpn3-GFP:Δsem1	Rpn5-GFP::Δsem1	Protein IDs	Area
AN4775	Rpn5	1	1	30.25	28.112	33.3683	0	0	247	96	1898	0	0	27	20	40	AN4775
AN10519	Rpn6	1	1	29.289	27.7627	31.7949	0	0	256	116	1510	0	0	24	18	33	AN10519
AN5121	Rpn8	1	1	29.4044	28.0546	33.4761	0	0	179	114	1301	0	0	17	12	25	AN5121
AN3716	Rpn9	1	1	29.0777	27.3166	32.7345	0	0	154	72	1230	0	0	12	9	24	AN3716
AN1922	Rpn7	1	1	28.0737	26.0803	30.7831	0	0	88	27	542	0	0	15	9	28	AN1922
AN4492	Rpn11	1	1	31.2318	26.4533	29.4519	0	1	459	46	372	0	1	17	6	16	AN4492
AN10020	Rpn1	1	1	27.4474	28.1932	28.4734	0	0	121	150	335	0	0	23	27	36	AN10020
AN6988	Rpt6	1	1	26.7078	27.1537	27.1959	0	0	80	107	185	0	0	16	17	21	AN6988
AN1700	Rpn2	1	1	26.1057	26.8342	27.0527	0	0	52	63	184	0	0	22	21	37	AN1700
AN2904	Rpt3	1	1	27.2497	28.1667	27.9006	0	0	75	129	154	0	0	15	20	21	AN2904
AN4236	Rpt5	1	1	26.3802	26.5736	26.5904	0	0	93	64	112	0	0	19	13	20	AN4236	1
AN5747	Rpt4	1	1	26.9151	27.0417	26.9596	0	0	79	93	108	0	0	16	17	17	AN5747
AN2917	Rpt1	1	1	26.4665	26.2812	26.6043	0	0	47	42	104	0	0	13	13	18	AN2917
AN2213	Rpt2	1	1	25.3879	25.2784	25.5621	0	0	21	31	62	0	0	8	9	10	AN2213
AN3019	Rpn12	1	1	25.2291	25.966	25.1701	0	0	41	50	52	0	0	8	8	11	AN3019
AN10337	rpn3	1	1	25.2227	28.7783	25.1559	0	0	29	178	47	0	0	7	15	11	AN10337
AN1209	nas6	1	1	24.4332	24.9095	24.3731	0	0	19	39	32	0	0	5	8	7	AN1209
AN8269	Hsp90	1	1	1	22.7426	23.5373	0	0	4	4	26	0	0	1	3	6	AN8269
AN4402	Pro1	1	22.8564	21.8607	24.888	23.1649	1	8	3	26	21	1	3	2	7	4	AN4402
AN6631	Atp7 Subunit d of the stator stalk of mitochondrial F1F0 ATP synthase	1	1	22.1524	22.8185	22.5867	1	6	18	7	18	1	1	3	3	3	AN6631
AN6708	Pdh1	1	22.8074	22.0432	1	22.0186	1	18	3	0	17	1	4	3	0	5	AN6708
AN10709	GfA1	1	1	1	1	22.5896	0	0	0	1	16	0	0	0	1	5	AN10709
AN0252	ATP3 gama Subunitof mitochondrial F1F0 ATP synthase	1	21.7575	22.0828	22.7452	22.7877	0	8	7	6	15	0	4	3	3	3	AN0252
AN8273	QcrII-Complex III	1	23.1773	22.9259	24.0127	22.7899	0	11	20	21	15	0	3	5	7	4	AN8273
AN4462	PycA	1	1	1	1	23.3648	0	0	0	0	13	0	0	0	0	7	AN4462
AN0747	Mpp	1	22.4396	22.2462	23.6708	21.5369	0	13	15	19	10	0	4	4	6	4	AN0747
AN4872;AN2000	Ubi1, Ubi4	1	1	21.7034	22.1934	21.1465	2	0	6	6	9	1	0	3	2	3	AN4872;AN2000
AN4064	Pet9	1	1	1	22.2803	20.7984	0	0	0	10	8	0	0	0	4	4	AN4064	2
AN1167	Rpn13	1	1	22.1327	1	22.215	0	0	4	0	7	0	0	2	0	3	AN1167
AN8054	alpha 4 of 20S	1	1	1	22.1818	20.9416	0	0	0	7	6	0	0	1	2	4	AN8054
AN7579	Rpn10	1	29.2695	1	1	20.8636	0	241	2	2	6	0	15	2	1	3	AN7579
AN4288	Complex I	1	21.8718	19.6744	23.5655	19.0368	0	7	4	26	2	0	4	4	9	2	AN4288
AN0870	Mir1	1	1	1	22.4541	1	0	0	1	9	0	0	0	1	4	0	AN0870
Two areas are visible:
(1) up to Hsp90, where both the intensity and MS/MS counts are on the higher end of the respective bars
(2) from Pro1, where the intensity is in the middle range and the MS/MS counts are at values around 20.
Proteins in area 2 were considered identified only when both criteria were fulfilled: LFQ intensity was higher than 22 and MS/MS counts was higher than 4.
The proteins are marked in yellow (LFQ>22, MS/MS counts >4)

## Sheet: according to protein name
			log2 intisity					MS/MS Counts					Peptidies id
Protein IDs	Standard name	OE-GFP (Control)	Rpn10-GFP::Δsem1	Rpn11-GFP::Δsem1	Rpn3-GFP::Δsem1	Rpn5-GFP::Δsem1	OE-GFP (Control)	Rpn10-GFP::Δsem1	Rpn11-GFP::Δsem1	Rpn3-GFP::Δsem1	Rpn5-GFP::Δsem1	OE-GFP (Control)	Rpn10-GFP::Δsem1	Rpn11-GFP::Δsem1	Rpn3-GFP/ΔsemA	Rpn5-GFP::Δsem1	Protein IDs	Area
AN10337	Rpn3	1	1	25.2227	28.7783	25.1559	0	0	29	178	47	0	0	7	15	11	AN10337	1
AN4775	Rpn5	1	1	30.25	28.112	33.3683	0	0	247	96	1898	0	0	27	20	40	AN4775	1
AN10519	Rpn6	1	1	29.289	27.7627	31.7949	0	0	256	116	1510	0	0	24	18	33	AN10519	1
AN1922	Rpn7	1	1	28.0737	26.0803	30.7831	0	0	88	27	542	0	0	15	9	28	AN1922	1
AN5121	Rpn8	1	1	29.4044	28.0546	33.4761	0	0	179	114	1301	0	0	17	12	25	AN5121	1
AN3716	Rpn9	1	1	29.0777	27.3166	32.7345	0	0	154	72	1230	0	0	12	9	24	AN3716	1
AN4492	Rpn11	1	1	31.2318	26.4533	29.4519	0	1	459	46	372	0	1	17	6	16	AN4492	1
AN3019	Rpn12	1	1	25.2291	25.966	25.1701	0	0	41	50	52	0	0	8	8	11	AN3019	1
AN10020	Rpn1	1	1	27.4474	28.1932	28.4734	0	0	121	150	335	0	0	23	27	36	AN10020	1
AN1700	Rpn2	1	1	26.1057	26.8342	27.0527	0	0	52	63	184	0	0	22	21	37	AN1700	1
AN7579	Rpn10	1	29.2695	1	1	20.8636	0	241	2	2	6	0	15	2	1	3	AN7579	2
AN1167	Rpn13	1	1	22.1327	1	22.215	0	0	4	0	7	0	0	2	0	3	AN1167	2
AN2917	Rpt1	1	1	26.4665	26.2812	26.6043	0	0	47	42	104	0	0	13	13	18	AN2917	1
AN2213	Rpt2	1	1	25.3879	25.2784	25.5621	0	0	21	31	62	0	0	8	9	10	AN2213	1
AN2904	Rpt3	1	1	27.2497	28.1667	27.9006	0	0	75	129	154	0	0	15	20	21	AN2904	1
AN5747	Rpt4	1	1	26.9151	27.0417	26.9596	0	0	79	93	108	0	0	16	17	17	AN5747	1
AN4236	Rpt5	1	1	26.3802	26.5736	26.5904	0	0	93	64	112	0	0	19	13	20	AN4236	1
AN6988	Rpt6	1	1	26.7078	27.1537	27.1959	0	0	80	107	185	0	0	16	17	21	AN6988	1
AN6631	Atp7 Subunit d of the stator stalk of mitochondrial F1F0 ATP synthase	1	1	22.1524	22.8185	22.5867	1	6	18	7	18	1	1	3	3	3	AN6631	2
AN0252	ATP3 gama Subunitof mitochondrial F1F0 ATP synthase	1	21.7575	22.0828	22.7452	22.7877	0	8	7	6	15	0	4	3	3	3	AN0252	2
AN1209	nas6	1	1	24.4332	24.9095	24.3731	0	0	19	39	32	0	0	5	8	7	AN1209	1
AN8269	Hsp90	1	1	1	22.7426	23.5373	0	0	4	4	26	0	0	1	3	6	AN8269	1
AN6708	Pdh1	1	22.8074	22.0432	1	22.0186	1	18	3	0	17	1	4	3	0	5	AN6708	2
AN4462	PycA	1	1	1	1	23.3648	0	0	0	0	13	0	0	0	0	7	AN4462	2
AN4064	Pet9	1	1	1	22.2803	20.7984	0	0	0	10	8	0	0	0	4	4	AN4064	2
AN4402	Pro1	1	22.8564	21.8607	24.888	23.1649	1	8	3	26	21	1	3	2	7	4	AN4402	2
AN0747	Mpp	1	22.4396	22.2462	23.6708	21.5369	0	13	15	19	10	0	4	4	6	4	AN0747	2
AN0870	Mir1	1	1	1	22.4541	1	0	0	1	9	0	0	0	1	4	0	AN0870	2
AN4288	Complex I	1	21.8718	19.6744	23.5655	19.0368	0	7	4	26	2	0	4	4	9	2	AN4288	2
AN8273	QcrII-Complex III	1	23.1773	22.9259	24.0127	22.7899	0	11	20	21	15	0	3	5	7	4	AN8273	2
AN10709	GfA1	1	1	1	1	22.5896	0	0	0	1	16	0	0	0	1	5	AN10709	2
AN4872;AN2000	Ubi1, Ubi4	1	1	21.7034	22.1934	21.1465	2	0	6	6	9	1	0	3	2	3	AN4872;AN2000	2
AN8054	alpha 4 of 20S	1	1	1	22.1818	20.9416	0	0	0	7	6	0	0	1	2	4	AN8054	2
						Two areas are visible:
						(1) where both the intensity and MS/MS counts are on the higher end of the respective bars
						(2) where the intensity is in the middle range and the MS/MS counts are at values around 20.
						Proteins in area 2 were considered identified only when both criteria were fulfilled: LFQ intensity was higher than 22 and MS/MS counts was higher than 4.
						The proteins are marked in yellow (LFQ>22, MS/MS counts >4)
